# Supplementary material for: Understanding FBA Solutions under Multiple Nutrient Limitations
Source: Metabolites. 2021 Apr 21;11(5):257. doi: 10.3390/metabo11050257 (PMC8143296; doi:10.3390/metabo11050257)
Supplement: Supplementary file 1 [file metabolites-11-00257-s001.zip]

Archive with 46 entries (29 files):
- Results/
- Results/e_coli_core_2/
- Results/e_coli_core_2/EFM_yield_analysis/
- Results/e_coli_core_2/EFM_yield_analysis/With_ATPm_two_constr/
- Results/e_coli_core_2/EFM_yield_analysis/With_ATPm_two_constr/cost_plotoriginal_network_M_glc__D_e_M_o2_e.pdf
- Results/e_coli_core_2/EFM_yield_analysis/With_ATPm_two_constr/cost_plot_ECMs_one_figureoriginal_network.pdf
- Results/e_coli_core_2/EFM_yield_analysis/With_ATPm_two_constr/efms_corresponding_to_hide_ecmsoriginal_with_hidden_metabolites.csv
- Results/e_coli_core_2/EFM_yield_analysis/With_ATPm_two_constr/full_ecms_corresponding_to_hide_ecmsoriginal_with_hidden_metabolites.csv
- Results/e_coli_core_2/EFM_yield_analysis/With_ATPm_two_constr/plot_ECM_fractionsoriginal_network.pdf
- Results/e_coli_core_2/EFM_yield_analysis/wo_ATPm/
- Results/e_coli_core_2/EFM_yield_analysis/wo_ATPm/cost_plotoriginal_network_M_glc__D_e_M_o2_e.pdf
- Results/e_coli_core_2/EFM_yield_analysis/wo_ATPm/efms_corresponding_to_hide_ecmsoriginal_with_hidden_metabolites.csv
- Results/e_coli_core_2/EFM_yield_analysis/wo_ATPm/full_ecms_corresponding_to_hide_ecmsoriginal_with_hidden_metabolites.csv
- Results/e_coli_core_2/EFM_yield_analysis/wo_ATPm/various_approaches_constraints_M_glc__D_e_M_o2_e.pdf
- Results/iJR904_2/
- Results/iJR904_2/EFM_yield_analysis/
- Results/iJR904_2/EFM_yield_analysis/oxygen-10/
- Results/iJR904_2/EFM_yield_analysis/oxygen-10/cost_plotoriginal_with_hidden_metabolites_M_glc__D_e_M_o2_e.pdf
- Results/iJR904_2/EFM_yield_analysis/oxygen-10/efms_corresponding_to_hide_ecmsoriginal_with_hidden_metabolites.csv
- Results/iJR904_2/EFM_yield_analysis/oxygen-10/full_ecms_corresponding_to_hide_ecmsoriginal_with_hidden_metabolites.csv
- Results/iJR904_2/EFM_yield_analysis/oxygen-15/
- Results/iJR904_2/EFM_yield_analysis/oxygen-15/cost_plotoriginal_with_hidden_metabolites_M_glc__D_e_M_o2_e.pdf
- Results/iJR904_2/EFM_yield_analysis/oxygen-15/efms_corresponding_to_hide_ecmsoriginal_with_hidden_metabolites.csv
- Results/iJR904_2/EFM_yield_analysis/oxygen-15/full_ecms_corresponding_to_hide_ecmsoriginal_with_hidden_metabolites.csv
- Results/iJR904_2/EFM_yield_analysis/oxygen-5/
- Results/iJR904_2/EFM_yield_analysis/oxygen-5/cost_plotoriginal_with_hidden_metabolites_M_glc__D_e_M_o2_e.pdf
- Results/iJR904_2/EFM_yield_analysis/oxygen-5/efms_corresponding_to_hide_ecmsoriginal_with_hidden_metabolites.csv
- Results/iJR904_2/EFM_yield_analysis/oxygen-5/full_ecms_corresponding_to_hide_ecmsoriginal_with_hidden_metabolites.csv
- Results/iJR904_2/EFM_yield_analysis/product_formation_per_ox_per_glc.pdf
- Results/Lactobacillus_plantarum_WCFS1_Official_23_May_2019_18_45_01_2/
- Results/Lactobacillus_plantarum_WCFS1_Official_23_May_2019_18_45_01_2/EFM_yield_analysis/
- Results/Lactobacillus_plantarum_WCFS1_Official_23_May_2019_18_45_01_2/EFM_yield_analysis/all/
- Results/Lactobacillus_plantarum_WCFS1_Official_23_May_2019_18_45_01_2/EFM_yield_analysis/all/cost_plot_ECMs_one_figureactive_network_with_hidden_metabolites.pdf
- Results/Lactobacillus_plantarum_WCFS1_Official_23_May_2019_18_45_01_2/EFM_yield_analysis/glyc_cit_o2/
- Results/Lactobacillus_plantarum_WCFS1_Official_23_May_2019_18_45_01_2/EFM_yield_analysis/glyc_cit_o2/cost_plot_ECMs_one_figureactive_network_with_hidden_metabolites.pdf
- Results/Lactobacillus_plantarum_WCFS1_Official_23_May_2019_18_45_01_2/EFM_yield_analysis/glyc_cit_o2/efms_corresponding_to_hide_ecmsactive_network_with_hidden_metabolites.csv
- Results/Lactobacillus_plantarum_WCFS1_Official_23_May_2019_18_45_01_2/EFM_yield_analysis/glyc_cit_o2/full_ecms_corresponding_to_hide_ecmsactive_network_with_hidden_metabolites.csv
- Results/Lactobacillus_plantarum_WCFS1_Official_23_May_2019_18_45_01_2/EFM_yield_analysis/glyc_cit_o2/plot_ECM_fractionsactive_network_with_hidden_metabolites.pdf
- Results/MG1363_20190628_2/
- Results/MG1363_20190628_2/EFM_yield_analysis/
- Results/MG1363_20190628_2/EFM_yield_analysis/FBA_adjusted/
- Results/MG1363_20190628_2/EFM_yield_analysis/FBA_adjusted/cost_plot_ECMs_one_figureactive_network_with_hidden_metabolites.pdf
- Results/MG1363_20190628_2/EFM_yield_analysis/FBA_adjusted/efms_corresponding_to_hide_ecmsactive_network_with_hidden_metabolites.csv
- Results/MG1363_20190628_2/EFM_yield_analysis/FBA_adjusted/full_ecms_corresponding_to_hide_ecmsactive_network_with_hidden_metabolites.csv
- Results/MG1363_20190628_2/EFM_yield_analysis/FBA_adjusted/plot_ECM_fractionsactive_network_with_hidden_metabolites.pdf
- Results/MG1363_20190628_2/~$goel_bounds.xlsx
