# Supplementary material for: Understanding FBA Solutions under Multiple Nutrient Limitations
Source: Metabolites. 2021 Apr 21;11(5):257. doi: 10.3390/metabo11050257 (PMC8143296; doi:10.3390/metabo11050257)
Supplement: Supplementary file 1 [file metabolites-11-00257-s001.zip › Results/e_coli_core_2/EFM_yield_analysis/With_ATPm_two_constr/efms_corresponding_to_hide_ecmsoriginal_with_hidden_metabolites.csv]

	R_PFK	R_PFL	R_PGI	R_PGK	R_PGL	R_ACALD	R_AKGt2r	R_PGM	R_PIt2r	R_ALCD2x	R_ACALDt	R_ACKr	R_PPC	R_ACONTa	R_ACONTb	R_ATPM	R_PPCK	R_ACt2r	R_PPS	R_ADK1	R_AKGDH	R_ATPS4r	R_PTAr	R_PYK	R_BIOMASS_Ecoli_core_w_GAM	R_PYRt2	R_CO2t	R_RPE	R_CS	R_RPI	R_SUCCt2_2	R_CYTBD	R_D_LACt2	R_ENO	R_SUCCt3	R_ETOHt2r	R_SUCDi	R_SUCOAS	R_TALA	R_THD2	R_TKT1	R_TKT2	R_TPI	R_EX_ac_e	R_EX_acald_e	R_EX_akg_e	R_EX_co2_e	R_EX_etoh_e	R_EX_for_e
0	15.177599999999972	0.0	15.9673	-29.686299999999974	0.0	0.0	0.0	-28.190299999999976	3.678699999999994	0.0	0.0	0.0	2.8655999999998567	18.224999999999962	18.224999999999962	94.73365	0.0	0.0	0.0	0.0	17.14609999999982	114.51125000000005	0.0	8.633300000000116	1.0	0.0	-54.47829999999989	-0.7188000000000001	18.224999999999962	-0.7188000000000001	0.0	106.6444	0.0	28.190299999999976	0.0	0.0	17.14609999999997	-17.14609999999982	-0.17890000000000006	0.0	-0.1789	-0.5399	15.177599999999972	0.0	0.0	0.0	54.47829999999989	0.0	0.0
2	8.93816388888889	0.0	4.012497222222224	-20.065111111111115	8.573049999999999	0.0	0.0	-18.569111111111116	3.678699999999999	0.0	0.0	-7.524911111111103	2.865600000000007	1.0789000000000046	1.0789000000000046	0.0	0.0	-7.524911111111103	0.0	0.0	0.0	39.01997777777778	7.524911111111103	2.393863888888885	1.0	0.0	-19.137961111111103	4.9965666666666655	1.0789000000000046	-3.5764833333333326	0.0	35.96372222222222	0.0	18.569111111111116	0.0	0.0	0.0	0.0	2.6787833333333326	0.0	2.6787833333333326	2.317783333333333	8.93816388888889	7.524911111111103	0.0	0.0	19.137961111111103	0.0	0.0
6	0.1111111111111111	0.0	0.1111111111111111	-0.2222222222222222	0.0	0.0	0.0	-0.2222222222222222	0.0	0.0	0.0	-0.22222222222222232	0.0	0.0	0.0	1.0	0.0	-0.22222222222222232	0.0	0.0	0.0	0.5555555555555556	0.22222222222222232	0.1111111111111111	0.0	0.0	-0.22222222222222232	0.0	0.0	0.0	0.0	0.4444444444444444	0.0	0.2222222222222222	0.0	0.0	0.0	0.0	0.0	0.0	0.0	0.0	0.1111111111111111	0.22222222222222232	0.0	0.0	0.22222222222222232	0.0	0.0
[truncated: 46 more columns]
