# Supplementary material for: Understanding FBA Solutions under Multiple Nutrient Limitations
Source: Metabolites. 2021 Apr 21;11(5):257. doi: 10.3390/metabo11050257 (PMC8143296; doi:10.3390/metabo11050257)
Supplement: Supplementary file 1 [file metabolites-11-00257-s001.zip › Results/e_coli_core_2/EFM_yield_analysis/With_ATPm_two_constr/full_ecms_corresponding_to_hide_ecmsoriginal_with_hidden_metabolites.csv]

	M_ac_e	M_acald_e	M_akg_e	M_co2_e	M_etoh_e	M_for_e	M_fru_e	M_fum_e	M_glc__D_e	M_gln__L_e	M_glu__L_e	M_h2o_e	M_h_e	M_lac__D_e	M_mal__L_e	M_nh4_e	M_o2_e	M_pi_e	M_pyr_e	M_succ_e	objective
0	0.0	0.0	0.0	54.47829999999989	0.0	0.0	0.0	0.0	-16.1723	0.0	0.0	61.76270000000008	20.059999999999917	0.0	0.0	-5.4528	-53.3222	-3.678699999999994	0.0	0.0	1.0
2	7.524911111111103	0.0	0.0	19.137961111111103	0.0	0.0	0.0	0.0	-12.790547222222223	0.0	0.0	26.422361111111105	27.584911111111083	0.0	0.0	-5.4528	-17.98186111111111	-3.678699999999999	0.0	0.0	1.0
6	0.22222222222222232	0.0	0.0	0.22222222222222232	0.0	0.0	0.0	0.0	-0.1111111111111111	0.0	0.0	0.2222222222222222	0.22222222222222232	0.0	0.0	0.0	-0.2222222222222222	0.0	0.0	0.0	0.0
