# Supplementary material for: Understanding FBA Solutions under Multiple Nutrient Limitations
Source: Metabolites. 2021 Apr 21;11(5):257. doi: 10.3390/metabo11050257 (PMC8143296; doi:10.3390/metabo11050257)
Supplement: Supplementary file 1 [file metabolites-11-00257-s001.zip › Results/e_coli_core_2/EFM_yield_analysis/wo_ATPm/efms_corresponding_to_hide_ecmsoriginal_with_hidden_metabolites.csv]

	R_PFK	R_PFL	R_PGI	R_PGK	R_PGL	R_ACALD	R_AKGt2r	R_PGM	R_PIt2r	R_ALCD2x	R_ACALDt	R_ACKr	R_PPC	R_ACONTa	R_ACONTb	R_ATPM	R_PPCK	R_ACt2r	R_PPS	R_ADK1	R_AKGDH	R_ATPS4r	R_PTAr	R_PYK	R_BIOMASS_Ecoli_core_w_GAM	R_PYRt2	R_CO2t	R_RPE	R_CS	R_RPI	R_SUCCt2_2	R_CYTBD	R_D_LACt2	R_ENO	R_SUCCt3	R_ETOHt2r	R_SUCDi	R_SUCOAS	R_TALA	R_THD2	R_TKT1	R_TKT2	R_TPI	R_EX_ac_e	R_EX_acald_e	R_EX_akg_e	R_EX_co2_e	R_EX_etoh_e	R_EX_for_e
0	7.809427221422253	0.0	4.388742775377867	-17.055146665866697	6.315576669066576	0.0	0.0	-15.559146665866697	3.6786999999999894	0.0	0.0	0.0	2.865599996000152	5.593846665866695	5.593846665866695	0.0	0.0	0.0	0.0	0.0	4.514946661866848	45.03990666726665	0.0	1.265127225422102	1.0	0.0	-22.900416666666665	3.491584446044384	5.593846665866695	-2.823992223022192	0.0	43.48863333333333	0.0	15.559146665866697	0.0	0.0	4.514946665866697	-4.514946661866848	1.926292223022192	0.0	1.926292223022192	1.565292223022192	7.809427221422253	0.0	0.0	0.0	22.900416666666665	0.0	0.0
5	8.93816388888889	0.0	4.012497222222223	-20.065111111111115	8.57305	0.0	0.0	-18.569111111111116	3.678699999999999	0.0	0.0	-7.52491111111111	2.8656000000000033	1.0788999999999997	1.0788999999999997	0.0	0.0	-7.52491111111111	0.0	0.0	0.0	39.019977777777775	7.52491111111111	2.3938638888888875	1.0	0.0	-19.137961111111107	4.996566666666666	1.0788999999999997	-3.576483333333333	0.0	35.96372222222222	0.0	18.569111111111116	0.0	0.0	0.0	0.0	2.6787833333333326	0.0	2.678783333333333	2.317783333333333	8.93816388888889	7.52491111111111	0.0	0.0	19.137961111111107	0.0	0.0
[truncated: 46 more columns]
