# Supplementary material for: Understanding FBA Solutions under Multiple Nutrient Limitations
Source: Metabolites. 2021 Apr 21;11(5):257. doi: 10.3390/metabo11050257 (PMC8143296; doi:10.3390/metabo11050257)
Supplement: Supplementary file 1 [file metabolites-11-00257-s001.zip › Results/e_coli_core_2/EFM_yield_analysis/wo_ATPm/full_ecms_corresponding_to_hide_ecmsoriginal_with_hidden_metabolites.csv]

	M_ac_e	M_acald_e	M_akg_e	M_co2_e	M_etoh_e	M_for_e	M_fru_e	M_fum_e	M_glc__D_e	M_gln__L_e	M_glu__L_e	M_h2o_e	M_h_e	M_lac__D_e	M_mal__L_e	M_nh4_e	M_o2_e	M_pi_e	M_pyr_e	M_succ_e	objective
0	0.0	0.0	0.0	22.900416666666665	0.0	0.0	0.0	0.0	-10.909319444444444	0.0	0.0	30.184816666666652	20.059999999999988	0.0	0.0	-5.4528	-21.744316666666666	-3.6786999999999894	0.0	0.0	1.0
5	7.52491111111111	0.0	0.0	19.137961111111107	0.0	0.0	0.0	0.0	-12.790547222222223	0.0	0.0	26.422361111111112	27.58491111111111	0.0	0.0	-5.4528	-17.98186111111111	-3.678699999999999	0.0	0.0	1.0
