# Supplementary material for: Understanding FBA Solutions under Multiple Nutrient Limitations
Source: Metabolites. 2021 Apr 21;11(5):257. doi: 10.3390/metabo11050257 (PMC8143296; doi:10.3390/metabo11050257)
Supplement: Supplementary file 1 [file metabolites-11-00257-s001.zip › Results/iJR904_2/EFM_yield_analysis/oxygen-10/efms_corresponding_to_hide_ecmsoriginal_with_hidden_metabolites.csv]

	R_12PPDt	R_2DGLCNRx	R_2DGLCNRy	R_2DGULRx	R_2DGULRy	R_3HCINNMH	R_3HPPPNH	R_4HTHRS	R_5DGLCNR	R_A5PISO	R_AACPS1	R_AACPS2	R_AACPS3	R_AACPS4	R_AACPS5	R_AADDGT	R_AB6PGH	R_ABTA	R_ABUTD	R_ABUTt2r	R_ACACCT	R_ACACT1r	R_ACACt2	R_ACALD	R_ACALDt	R_ACBIPGT	R_ACCOAC	R_ACCOAL	R_ACGAMT	R_ACGApts	R_ACGK	R_ACGS	R_ACHBS	R_ACKr	R_ACLS	R_ACMAMUT	R_ACMANApts	R_ACNAMt2	R_ACNML	R_ACOATA	R_ACODA	R_ACONMT	R_ACONT	R_ACOTA	R_ACPS1	R_ACS	R_ACt2r	R_ADA	R_ADCL
0	0.0	0.0	0.0	0.0	0.0	0.0	0.0	0.0	0.0	0.0	0.0	0.0	0.0	0.0	0.0	0.0	0.0	0.0	0.0	0.0	0.0	0.0	0.0	0.0	0.0	0.0	0.0	0.0	0.0	0.0	0.0	0.0	0.0	0.0	0.0	0.0	0.0	0.0	0.0	0.0	0.0	0.0	2.0	0.0	0.0	0.0	0.0	0.0	0.0
1	0.0	0.0	0.0	0.0	0.0	0.0	0.0	0.0	0.0	0.0	0.0	0.0	0.0	0.0	0.0	0.0	0.0	0.0	0.0	0.0	0.0	0.0	0.0	0.0	0.0	0.0	0.0	0.0	0.0	0.0	0.0	0.0	0.0	0.0	0.0	0.0	0.0	0.0	0.0	0.0	0.0	0.0	0.0	0.0	0.0	0.0	0.0	0.0	0.0
2	0.0	0.0	0.0	0.0	0.0	0.0	0.0	0.0	0.0	0.041999999999999996	0.0	0.0	0.0	0.0	0.0	0.0	0.0	0.0	0.0	0.0	0.0	0.0	0.0	0.0	0.0	0.0	2.3067870000000004	0.0	0.0	0.0	0.323	0.323	0.276	-21.010636423069222	0.8300590000000003	0.0	0.0	0.0	0.0	0.0	0.323	0.0	1.1105999999999998	-0.323	0.0	0.0	-21.583495423069223	0.0	0.04999999999999999
3	0.0	0.0	0.0	0.0	0.0	0.0	0.0	0.0	0.0	0.041999999999999996	0.0	0.0	0.0	0.0	0.0	0.0	0.0	0.0	0.0	0.0	0.0	0.0	0.0	0.0	0.0	0.0	2.3067870000000004	0.0	0.0	0.0	0.323	0.323	0.276	0.5728589999999842	0.830059	0.0	0.0	0.0	0.0	0.0	0.323	0.0	4.521383636579325	-0.323	0.0	0.0	0.0	0.0	0.050000000000000044
4	0.0	0.0	0.0	0.0	0.0	0.0	0.0	0.0	0.0	0.041999999999999996	0.0	0.0	0.0	0.0	0.0	0.0	0.0	0.0	0.0	0.0	0.0	0.0	0.0	0.0	0.0	0.0	2.3067870000000004	0.0	0.0	0.0	0.323	0.323	0.276	0.5728589999999993	0.8300589999999994	0.0	0.0	0.0	0.0	0.0	0.323	0.0	4.520585536814593	-0.323	0.0	0.0	0.0	0.0	0.050000000000000155
5	0.0	0.0	0.0	0.0	0.0	0.0	0.0	0.0	0.0	0.041999999999999996	0.0	0.0	0.0	0.0	0.0	0.0	0.0	0.0	0.0	0.0	0.0	0.0	0.0	0.0	0.0	0.0	2.3067870000000004	0.0	0.0	0.0	0.323	0.323	0.276	-5.452882074996712	0.8300590000000003	0.0	0.0	0.0	0.0	0.0	0.323	0.0	1.1106000000000011	-0.323	0.0	0.0	-6.025741074996712	0.0	0.050000000000000044
6	0.0	0.0	0.0	0.0	0.0	0.0	0.0	0.0	0.0	0.041999999999999996	0.0	0.0	0.0	0.0	0.0	0.0	0.0	0.0	0.0	0.0	0.0	0.0	0.0	0.0	0.0	0.0	2.3067870000000004	0.0	0.0	0.0	0.323	0.323	0.276	-5.406632075000092	0.8300590000000003	0.0	0.0	0.0	0.0	0.0	0.323	0.0	1.1106000000000003	-0.323	0.0	0.0	-5.979491075000092	0.0	0.050000000000000044
7	0.0	0.0	0.0	0.0	0.0	0.0	0.0	0.0	0.0	0.041999999999999996	0.0	0.0	0.0	0.0	0.0	0.0	0.0	0.0	0.0	0.0	0.0	0.0	0.0	0.0	0.0	0.0	2.3067870000000004	0.0	0.0	0.0	0.323	0.323	0.276	-0.07249605970149631	0.830059	0.0	0.0	0.0	0.0	0.0	0.323	0.0	4.144287805970148	-0.323	0.0	0.0	-0.6453550597014962	0.0	0.050000000000000266
8	0.0	0.0	0.0	0.0	0.0	0.0	0.0	0.0	0.0	0.041999999999999996	0.0	0.0	0.0	0.0	0.0	0.0	0.0	0.0	0.0	0.0	0.0	0.0	0.0	0.0	0.0	0.0	2.3067870000000004	0.0	0.0	0.0	0.323	0.323	0.276	-5.305608353947418	0.8300589999999994	0.0	0.0	0.0	0.0	0.0	0.323	0.0	1.1106030000000007	-0.323	0.0	0.0	-5.878467353947418	0.0	0.04999999999999993
9	0.0	0.0	0.0	0.0	0.0	0.0	0.0	0.0	0.0	0.041999999999999996	0.0	0.0	0.0	0.0	0.0	0.0	0.0	0.0	0.0	0.0	0.0	0.0	0.0	0.0	0.0	0.0	2.3067870000000004	0.0	0.0	0.0	0.323	0.323	0.276	-20.5543729999998	0.8300589999999973	0.0	0.0	0.0	0.0	0.0	0.323	0.0	1.1106000000000016	-0.323	0.0	0.0	-21.127231999999797	0.0	0.04999999999999999
10	0.0	0.0	0.0	0.0	0.0	0.0	0.0	0.0	0.0	0.041999999999999996	0.0	0.0	0.0	0.0	0.0	0.0	0.0	0.0	0.0	0.0	0.0	0.0	0.0	0.0	0.0	0.0	2.3067870000000004	0.0	0.0	0.0	0.323	0.323	0.276	-24.271796269235345	0.8300590000000003	0.0	0.0	0.0	0.0	0.0	0.323	0.0	1.1106000000000007	-0.323	0.0	0.0	-24.844655269235346	0.0	0.04999999999999999
11	0.0	0.0	0.0	0.0	0.0	0.0	0.0	0.0	0.0	0.041999999999999996	0.0	0.0	0.0	0.0	0.0	0.0	0.0	0.0	0.0	0.0	0.0	0.0	0.0	0.0	0.0	0.0	2.3067870000000004	0.0	0.0	0.0	0.323	0.323	0.276	-20.55437299999956	0.8300589999999973	0.0	0.0	0.0	0.0	0.0	0.323	0.0	1.1105999999999998	-0.323	0.0	0.0	-21.12723199999956	0.0	0.04999999999999999
[truncated: 1,026 more columns]
