# Supplementary material for: Understanding FBA Solutions under Multiple Nutrient Limitations
Source: Metabolites. 2021 Apr 21;11(5):257. doi: 10.3390/metabo11050257 (PMC8143296; doi:10.3390/metabo11050257)
Supplement: Supplementary file 1 [file metabolites-11-00257-s001.zip › Results/Lactobacillus_plantarum_WCFS1_Official_23_May_2019_18_45_01_2/EFM_yield_analysis/glyc_cit_o2/efms_corresponding_to_hide_ecmsactive_network_with_hidden_metabolites.csv]

	R_3MOPDC	R_NH3t	R_PRPPS	R_FOLt	R_THMabc	R_EX_ala__L_e	R_3OAR140	R_PMEVK	R_ADPTA	R_EX_glyc_e	R_EAR100x	R_CYSt2r	R_3OAR60	R_SERTRS_1	R_G6PDH2r	R_GUAt2r	R_AALDH	R_SERD_L	R_3OAR120	R_PIt2r	R_ACGAMT	R_UAGPT5	R_EX_cys__L_e	R_GUAPRT	R_CPSS_LPL2	R_EX_asp__L_e	R_GLUDC	R_ALAR	R_GLUDy	R_EAR140x	R_EX_ile__L_e	R_ALALAC	R_NAPRT	R_GND	R_HMR_6782	R_CFAS180	R_OROATP	R_AGAT_LPL	R_CLPNS_LPL	R_RHCCE	R_EX_gly_e	R_GLUTRS_2	R_RNDR2	R_GLYCt	R_3HAD180	R_O2t	R_DNAS_LPL	R_EX_gua_e	R_PHETA1
41	0.0	666.5635719999997	0.37479399999999974	9.999999999801834e-06	1e-05	664.450177	0.19099999999999778	0.0021999999999999993	-0.1462	-780.6747203333333	0.19099999999999762	0.02695000000000041	0.19099999999999734	0.13607999999999995	334.15231999999986	0.0	0.0	0.0	0.19099999999999767	1.2541010000003894	0.01378	0.1462	-0.02695000000000041	0.0	0.1294	0.0	-0.0	0.1462	-665.7221859999997	0.19099999999999784	-0.10449	0.1462	0.002000000000000224	334.15231999999986	-0.0	0.04774999999999951	0.130502	0.09549999999999909	0.0017999999999999995	0.047749999999999876	-0.31189	0.25757999999999986	0.013573999999999998	-780.6747203333333	0.1126899999999988	0.0	0.06169999999999999	0.0	-0.0
92	0.0	-1.7410680000000012	0.37479399999999846	9.999999999801834e-06	1e-05	-0.88855	0.19099999999999778	0.0021999999999999993	-0.1462	-4.2761233333333335	0.19099999999999762	0.02694999999996666	0.19099999999999734	0.13607999999999995	-0.0	0.0	2.436253	0.0	0.19099999999999767	1.2541010000006025	0.01378	0.1462	-0.02694999999996666	0.0	0.1294	-0.4378	0.0	0.1462	2.5824540000000002	0.19099999999999784	-0.10449	0.1462	0.0020000000000024443	0.0	-0.0	0.04774999999999951	0.0	0.09549999999999909	0.0017999999999999995	0.047749999999999876	-0.31189	0.25757999999999986	0.013573999999999998	-4.2761233333333335	0.1126899999999988	23.458038357142858	0.06169999999999999	0.0	2.436253
407	0.0	-1.7410679999999987	0.3747940000000016	9.999999999801834e-06	1e-05	-0.88855	0.19099999999999778	0.0021999999999999993	-0.1462	-4.104986666666667	0.19099999999999762	0.02694999999997199	0.19099999999999734	0.13607999999999995	0.0	0.0	0.0	0.0	0.19099999999999767	1.254100999999984	0.01378	0.1462	-0.02694999999997199	0.0	0.1294	-0.4378	-0.0	0.1462	2.5824540000000007	0.19099999999999784	-0.10449	0.1462	0.0020000000000024443	0.0	-0.0	0.04774999999999951	0.0	0.09549999999999909	0.0017999999999999995	0.047749999999999876	-0.31189	0.25757999999999986	0.013573999999999998	-4.104986666666667	0.1126899999999988	23.414031785714286	0.06169999999999999	0.0	-0.0
541	0.0	-1.7410679999999987	0.3747940000000016	9.999999999801834e-06	1e-05	-0.88855	0.19099999999999778	0.0021999999999999993	-0.1462	-4.104986666666667	0.19099999999999762	0.02694999999997199	0.19099999999999734	0.13607999999999995	0.0	0.0	0.0	0.0	0.19099999999999767	1.254100999999984	0.01378	0.1462	-0.02694999999997199	0.0	0.1294	-0.4378	-0.0	0.1462	2.5824540000000007	0.19099999999999784	-0.10449	0.1462	0.0020000000000024443	0.0	2.436253	0.04774999999999951	0.0	0.09549999999999909	0.0017999999999999995	0.047749999999999876	-0.31189	0.25757999999999986	0.013573999999999998	-4.104986666666667	0.1126899999999988	23.414031785714286	0.06169999999999999	0.0	-0.0
705	2.436253	-1.7410680000000012	0.37479399999999846	9.999999999801834e-06	1e-05	-0.88855	0.19099999999999778	0.0021999999999999993	-0.1462	-4.2761233333333335	0.19099999999999762	0.02694999999996666	0.19099999999999734	0.13607999999999995	-0.0	0.0	0.0	0.0	0.19099999999999767	1.2541010000006025	0.01378	0.1462	-0.02694999999996666	0.0	0.1294	-0.4378	0.0	0.1462	2.5824540000000002	0.19099999999999784	-2.540743	0.1462	0.0020000000000024443	0.0	-0.0	0.04774999999999951	0.0	0.09549999999999909	0.0017999999999999995	0.047749999999999876	-0.31189	0.25757999999999986	0.013573999999999998	-4.2761233333333335	0.1126899999999988	23.458038357142858	0.06169999999999999	0.0	-0.0
1138	0.0	-1.7629000000000152	0.3747939999999733	9.999999999805304e-06	1e-05	-0.88855	0.19099999999999778	0.0021999999999999993	-0.1462	-4.123023333333333	0.19099999999999762	0.0	0.19099999999999734	0.13607999999999995	-0.0	0.102682	0.0	0.0	0.19099999999999767	1.2541010000001833	0.01378	0.1462	-0.0	0.102682	0.1294	-0.41085	0.0	0.1462	2.5016040000000173	0.19099999999999784	-0.10449	0.1462	0.0019999999999741544	0.0	-0.0	0.04774999999999951	0.0	0.09549999999999909	0.0017999999999999995	0.0477499999999995	-0.33884	0.25757999999999986	0.013573999999999998	-4.123023333333333	0.1126899999999988	23.317532214285713	0.06169999999999999	-0.102682	-0.0
1592	0.0	-1.7410680000000023	0.37479399999999896	9.999999999801834e-06	1e-05	-3.324803	0.19099999999999778	0.0021999999999999993	-0.1462	-4.104986666666667	0.19099999999999762	0.026949999999974654	0.19099999999999734	0.13607999999999995	0.0	0.0	0.0	0.0	0.19099999999999767	1.2541009999999835	0.01378	0.1462	-0.026949999999974654	0.0	0.1294	-0.4378	163.89822249999997	0.1462	2.5824540000000016	0.19099999999999784	-0.10449	0.1462	0.0019999999999997797	0.0	-0.0	0.04774999999999951	0.0	0.09549999999999909	0.0017999999999999995	0.047749999999999876	-0.31189	0.25757999999999986	0.013573999999999998	-4.104986666666667	0.1126899999999988	0.0	0.06169999999999999	0.0	-0.0
2089	0.0	-1.762900000000365	0.37479399999998086	9.999999999805304e-06	1e-05	107.27247033333333	0.19099999999999778	0.0021999999999999993	-0.1462	-112.43714366666667	0.19099999999999762	0.0	0.19099999999999734	0.13607999999999995	-1.9628743075372768e-13	0.102682	0.0	0.0	0.19099999999999767	1.2541009999999722	0.01378	0.1462	-0.0	0.102682	0.1294	0.0	-3.597122599785507e-13	0.1462	2.5016040000003743	0.19099999999999784	-0.10449	0.1462	0.001999999999981704	-1.9628743075372768e-13	-0.0	0.04774999999999951	0.0	0.09549999999999909	0.0017999999999999995	0.0477499999999995	-0.33884	0.25757999999999986	0.013573999999999998	-112.43714366666667	0.1126899999999988	0.0	0.06169999999999999	-0.102682	-0.0
2163	0.0	-1.7629000000000081	0.3747939999999804	9.999999999805304e-06	1e-05	-3.335813	0.19099999999999778	0.0021999999999999993	-0.1462	-112.93817366666667	0.19099999999999762	0.0	0.19099999999999734	0.13607999999999995	-0.0	0.102682	0.0	0.0	0.19099999999999767	1.2541010000000767	0.01378	0.1462	-0.0	0.102682	0.1294	-0.41085	0.0	0.1462	2.5016040000000173	0.19099999999999784	-0.10449	0.1462	0.00199999999998126	0.0	-0.0	0.04774999999999951	0.0	0.09549999999999909	0.0017999999999999995	0.0477499999999995	-0.33884	0.25757999999999986	0.013573999999999998	-112.93817366666667	0.1126899999999988	0.0	0.06169999999999999	-0.102682	-0.0
2295	0.0	0.0	-0.0	-0.0	0.0	-1.2	0.0	0.0	-0.0	0.0	0.0	0.0	0.0	0.0	-0.0	0.0	0.0	0.0	0.0	0.0	0.0	0.0	-0.0	0.0	-0.0	1.2	0.0	-0.0	-0.0	0.0	0.0	-0.0	0.0	0.0	-0.0	0.0	0.0	0.0	-0.0	0.0	0.0	0.0	0.0	-0.0	0.0	0.0	0.0	0.0	-0.0
2357	0.0	-1.762900000000365	0.37479399999998086	9.999999999805304e-06	1e-05	107.95722033333334	0.19099999999999778	0.0021999999999999993	-0.1462	-113.12189366666667	0.19099999999999762	0.0	0.19099999999999734	0.13607999999999995	-1.9628743075372768e-13	0.102682	0.0	0.0	0.19099999999999767	1.254100999999958	0.01378	0.1462	-0.0	0.102682	0.1294	-0.41085	-3.455014052633487e-13	0.1462	2.5016040000003743	0.19099999999999784	-0.10449	0.1462	0.001999999999981704	-1.9628743075372768e-13	-0.0	0.04774999999999951	0.0	0.09549999999999909	0.0017999999999999995	0.0477499999999995	-0.33884	0.25757999999999986	0.013573999999999998	-113.12189366666667	0.1126899999999988	0.0	0.06169999999999999	-0.102682	-0.0
2635	0.0	-1.7629000000000066	0.374793999999967	9.999999999805304e-06	1e-05	-3.243953	0.19099999999999778	0.0021999999999999993	-0.1462	-4.2761233333333335	0.19099999999999762	0.0	0.19099999999999734	0.13607999999999995	-0.0	0.102682	0.0	0.0	0.19099999999999767	1.2541010000002686	0.01378	0.1462	-0.0	0.102682	0.1294	-0.41085	0.0	0.1462	2.501604000000001	0.19099999999999784	-0.10449	0.1462	0.001999999999967493	0.0	-0.0	0.04774999999999951	0.130502	0.09549999999999909	0.0017999999999999995	0.0477499999999995	-0.33884	0.25757999999999986	0.013573999999999998	-4.2761233333333335	0.1126899999999988	23.3054505	0.06169999999999999	-0.102682	-0.0
2690	0.0	-1.7629000000000197	0.37479399999998086	9.999999999805304e-06	1e-05	107.95722033333334	0.19099999999999778	0.0021999999999999993	-0.1462	-113.12189366666667	0.19099999999999762	0.0	0.19099999999999734	0.13607999999999995	-0.0	0.102682	0.0	0.0	0.19099999999999767	1.2541009999998778	0.01378	0.1462	-0.0	0.102682	0.1294	-0.41085	0.0	0.1462	2.501604000000029	0.19099999999999784	-0.10449	0.1462	0.001999999999981704	0.0	-0.0	0.04774999999999951	0.0	0.09549999999999909	0.0017999999999999995	0.0477499999999995	-0.33884	0.25757999999999986	0.013573999999999998	-113.12189366666667	0.1126899999999988	0.0	0.06169999999999999	-0.102682	-0.0
2779	0.0	-329.5375130000003	0.37479399999999985	9.999999999801834e-06	1e-05	0.0	0.19099999999999778	0.0021999999999999993	-0.1462	-4.104986666666667	0.19099999999999762	0.026949999999973766	0.19099999999999734	0.13607999999999995	0.0	0.0	0.0	327.79644500000006	0.19099999999999767	1.2541009999999724	0.01378	0.1462	-0.026949999999973766	0.0	0.1294	-0.4378	-0.0	0.1462	2.582454000000218	0.19099999999999784	-0.10449	0.1462	0.002000000000000668	0.0	3.3248029999999997	0.04774999999999951	0.0	0.09549999999999909	0.0017999999999999995	0.04774999999991206	-0.31189	0.25757999999999986	0.013573999999999998	-4.104986666666667	0.1126899999999988	0.0	0.06169999999999999	0.0	-0.0
2813	0.0	-1.6602179999999709	0.37479400000000196	9.999999999805304e-06	1e-05	-3.243953	0.19099999999999778	0.0021999999999999993	-0.1462	-4.104986666666667	0.19099999999999762	0.0	0.19099999999999734	0.13607999999999995	1.3929829512093761e-14	0.0	0.0	0.0	0.19099999999999767	1.254101000000021	0.01378	0.1462	-0.0	0.0	0.1294	-0.41085	-0.0	0.1462	2.5016039999999733	0.19099999999999784	-0.10449	0.1462	0.0020000000000024443	1.3929829512093761e-14	-0.0	0.04774999999999951	0.130502	0.09549999999999909	0.0017999999999999995	0.0477499999999995	-0.33884	0.25757999999999986	0.013573999999999998	-4.104986666666667	0.1126899999999988	23.393463642857142	0.06169999999999999	0.0	-0.0
2987	0.0	0.0	-0.0	-0.0	0.0	0.0	0.0	0.0	-0.0	-2.0	0.0	0.0	0.0	0.0	-0.0	0.0	0.0	0.0	0.0	-1.3322676295501878e-15	0.0	0.0	-0.0	0.0	-0.0	0.0	0.0	-0.0	-0.0	0.0	0.0	-0.0	0.0	0.0	-0.0	0.0	0.0	0.0	-0.0	0.0	0.0	0.0	0.0	-2.0	0.0	0.0	0.0	0.0	-0.0
3442	0.0	-1.7629000000000268	0.3747940000000016	9.999999999805304e-06	1e-05	52.35663366666667	0.19099999999999778	0.0021999999999999993	-0.1462	-57.521307	0.19099999999999762	0.0	0.19099999999999734	0.13607999999999995	-0.0	0.102682	0.0	0.0	0.19099999999999767	1.2541010000000625	0.01378	0.1462	-0.0	0.102682	0.1294	-56.01143666666667	0.0	0.1462	2.501604000000029	0.19099999999999784	-0.10449	0.1462	0.0020000000000024443	0.0	-0.0	0.04774999999999951	0.0	0.09549999999999909	0.0017999999999999995	0.0477499999999995	-0.33884	0.25757999999999986	0.013573999999999998	-57.521307	0.1126899999999988	0.0	0.06169999999999999	-0.102682	-0.0
3614	0.0	-334.5247174999995	0.37479399999999896	9.999999999801834e-06	1e-05	0.0	0.19099999999999778	0.0021999999999999993	-0.1462	-4.6591205	0.19099999999999762	0.02694999999998176	0.19099999999999734	0.13607999999999995	1.6624014999998376	0.0	0.0	336.10845249999926	0.19099999999999767	1.2541009999998947	0.01378	0.1462	-0.02694999999998176	0.0	0.1294	-0.4378	-0.0	0.1462	-0.7423489999997821	0.19099999999999784	-0.10449	0.1462	0.0019999999999997797	1.6624014999998376	-0.0	0.04774999999999951	0.0	0.09549999999999909	0.0017999999999999995	0.04774999999991206	-0.31189	0.25757999999999986	0.013573999999999998	-4.6591205	0.1126899999999988	0.0	0.06169999999999999	0.0	-0.0
4434	0.0	0.5925030000000021	0.37479399999996665	9.999999999805304e-06	1e-05	-0.88855	0.19099999999999778	0.0021999999999999993	-0.1462	-4.6686905	0.19099999999999762	0.0	0.19099999999999734	0.13607999999999995	1.1777014999999909	0.102682	0.0	0.0	0.19099999999999767	1.2541010000000825	0.01378	0.1462	-0.0	0.102682	0.1294	-0.41085	0.0	0.1462	0.14620100000000014	0.19099999999999784	-0.10449	0.1462	0.001999999999967493	1.1777014999999909	-0.0	0.04774999999999951	0.0	0.09549999999999909	0.0017999999999999995	0.0477499999999995	-0.33884	0.25757999999999986	0.013573999999999998	-4.6686905	0.1126899999999988	23.744701321428572	0.06169999999999999	-0.102682	-0.0
4891	111.70173466666665	-1.7410680000000183	0.37479400000000873	9.999999999801834e-06	1e-05	108.37693166666666	0.19099999999999778	0.0021999999999999993	-0.1462	-113.37046833333333	0.19099999999999762	0.02695000000000041	0.19099999999999734	0.13607999999999995	0.0	0.0	0.0	0.0	0.19099999999999767	1.2541010000000405	0.01378	0.1462	-0.02695000000000041	0.0	0.1294	-0.4378	-0.0	0.1462	2.5824540000000273	0.19099999999999784	-111.80622466666667	0.1462	0.0020000000000095497	0.0	-0.0	0.04774999999999951	0.0	0.09549999999999909	0.0017999999999999995	0.047749999999999876	-0.31189	0.25757999999999986	0.013573999999999998	-113.37046833333333	0.1126899999999988	0.0	0.06169999999999999	0.0	-0.0
[truncated: 297 more columns]
