# Supplementary material for: Understanding FBA Solutions under Multiple Nutrient Limitations
Source: Metabolites. 2021 Apr 21;11(5):257. doi: 10.3390/metabo11050257 (PMC8143296; doi:10.3390/metabo11050257)
Supplement: Supplementary file 1 [file metabolites-11-00257-s001.zip › Results/Lactobacillus_plantarum_WCFS1_Official_23_May_2019_18_45_01_2/EFM_yield_analysis/glyc_cit_o2/full_ecms_corresponding_to_hide_ecmsactive_network_with_hidden_metabolites.csv]

	M_2hxic__L_e	M_2mbtoh_e	M_34hpl_e	M_4abut_e	M_ac_e	M_ade_e	M_ala__L_e	M_arg__L_e	M_asp__L_e	M_btn_e	M_cit_e	M_co2_e	M_cys__L_e	M_etoh_e	M_fol_e	M_glu__L_e	M_gly_e	M_glyc_e	M_gua_e	M_h2o_e	M_h_e	M_his__L_e	M_hmfurn_c	M_ibutoh_e	M_ile__L_e	M_imlac_e	M_indlac_e	M_ins_e	M_lac__L_e	M_leu__L_e	M_lys__L_e	M_met__L_e	M_nac_e	M_nh4_e	M_o2_e	M_orot_e	M_pea_e	M_phe__L_e	M_pi_e	M_pnto__R_e	M_pro__L_e	M_pydam_e	M_ser__L_e	M_succ_e	M_thm_e	M_thymd_e	M_trp__L_e	M_tyr__L_e	M_ura_e
41	0.0	0.0	0.0	0.0	-723.7918996666664	0.0	664.450177	-0.09719999999999997	0.0	-1e-05	-0.4378	334.28522199999986	-0.02695000000000041	722.1126596666663	-9.999999999801834e-06	-0.40378	-0.31189	-780.6747203333333	0.0	1065.2320666666667	-59.87037866666688	-0.04131	0.047749999999999876	0.0	-0.10449	0.0	0.0	-0.194542	2.2737367544323206e-13	-0.18954	-0.17677999999999994	-0.05345999999999941	-0.002000000000000224	-666.5635719999997	0.0	-0.130502	0.0	-0.08262	-1.2541010000003894	-0.00020000000000042206	-0.09719999999999997	-1e-06	-0.18381	0.0	-1e-05	-0.017275999999999958	-0.01458	-0.06804	0.0
92	0.0	0.0	0.0	0.0	21.41239819047624	-0.09186	-0.88855	-0.09719999999999997	-0.4378	-1e-05	0.0	2.438652999999967	-0.02694999999996666	-23.52943819047618	-9.999999999801834e-06	-0.40378	-0.31189	-4.2761233333333335	0.0	32.65094952380996	18.035381190476336	-0.04131	0.047749999999999876	0.0	-0.10449	0.0	0.0	0.0	1.6653345369377348e-16	-0.18954	-0.17677999999999994	-0.05345999999999941	-0.0020000000000024443	1.7410680000000012	-23.458038357142858	0.0	2.436253	-2.518873	-1.2541010000006025	-0.00019999999996667134	-0.09719999999999997	-1e-06	-0.18381	3.885780586188048e-16	-1e-05	-0.017275999999999958	-0.01458	-0.06804	-0.13050199999999967
407	0.0	0.0	0.0	0.0	21.40261895238099	-0.09186	-0.88855	-0.09719999999999997	-0.4378	-1e-05	0.0	2.4386529999999436	-0.02694999999997199	-23.51965895238094	-9.999999999801834e-06	-0.40378	-0.31189	-4.104986666666667	0.0	32.36735161904748	18.02560195238154	-0.04131	0.047749999999999876	2.436253	-0.10449	0.0	0.0	-0.102682	1.6653345369377348e-16	-0.18954	-0.17677999999999994	-0.05345999999999941	-0.0020000000000024443	1.7410679999999987	-23.414031785714286	0.0	0.0	-0.08262	-1.254100999999984	-0.00019999999997200035	-0.09719999999999997	-1e-06	-0.18381	0.0	-1e-05	-0.017275999999999958	-0.01458	-0.06804	-0.13050199999999967
541	0.0	0.0	2.436253	0.0	21.40261895238099	-0.09186	-0.88855	-0.09719999999999997	-0.4378	-1e-05	0.0	0.002399999999943808	-0.02694999999997199	-23.51965895238094	-9.999999999801834e-06	-0.40378	-0.31189	-4.104986666666667	0.0	32.36735161904748	20.461854952381533	-0.04131	0.047749999999999876	0.0	-0.10449	0.0	0.0	-0.102682	1.6653345369377348e-16	-0.18954	-0.17677999999999994	-0.05345999999999941	-0.0020000000000024443	1.7410679999999987	-23.414031785714286	0.0	0.0	-0.08262	-1.254100999999984	-0.00019999999997200035	-0.09719999999999997	-1e-06	-0.18381	0.0	-1e-05	-0.017275999999999958	-0.01458	-2.504293	-0.13050199999999967
705	0.0	2.436253	0.0	0.0	21.41239819047624	-0.09186	-0.88855	-0.09719999999999997	-0.4378	-1e-05	0.0	2.438652999999967	-0.02694999999996666	-23.52943819047618	-9.999999999801834e-06	-0.40378	-0.31189	-4.2761233333333335	0.0	32.65094952380996	18.035381190476336	-0.04131	0.047749999999999876	0.0	-2.540743	0.0	0.0	0.0	1.6653345369377348e-16	-0.18954	-0.17677999999999994	-0.05345999999999941	-0.0020000000000024443	1.7410680000000012	-23.458038357142858	0.0	0.0	-0.08262	-1.2541010000006025	-0.00019999999996667134	-0.09719999999999997	-1e-06	-0.18381	3.885780586188048e-16	-1e-05	-0.017275999999999958	-0.01458	-0.06804	-0.13050199999999967
1138	2.447263	0.0	0.0	0.0	21.308017047619057	0.0	-0.88855	-0.09719999999999997	-0.41085	-1e-05	0.0	0.002399999999999909	0.0	-23.42505704761903	-9.999999999805304e-06	-0.40378	-0.33884	-4.123023333333333	-0.102682	32.306726380952455	20.38338104761914	-0.04131	0.0477499999999995	0.0	-0.10449	0.0	0.0	-0.09186	1.6653345369377348e-16	-2.636803	-0.17677999999999994	-0.08040999999999938	-0.0019999999999741544	1.7629000000000152	-23.317532214285713	0.0	0.0	-0.08262	-1.2541010000001833	-0.00019999999999940204	-0.09719999999999997	-1e-06	-0.18381	0.0	-1e-05	-0.017275999999999958	-0.01458	-0.06804	-0.13050199999999967
1592	0.0	0.0	0.0	163.89822249999997	-2.011412833333292	-0.09186	-3.324803	-0.09719999999999997	-0.4378	-1e-05	0.0	163.9006224999999	-0.026949999999974654	-0.10562716666665742	-9.999999999801834e-06	-164.3020025	-0.31189	-4.104986666666667	0.0	8.953319833333184	-166.85039933333275	-0.04131	0.047749999999999876	0.0	-0.10449	0.0	0.0	-0.102682	2.436253000000001	-0.18954	-0.17677999999999994	-0.05345999999999941	-0.0019999999999997797	1.7410680000000023	0.0	0.0	0.0	-0.08262	-1.2541009999999835	-0.0001999999999746649	-0.09719999999999997	-1e-06	-0.18381	0.0	-1e-05	-0.017275999999999958	-0.01458	-0.06804	-0.13050199999999967
2089	0.0	0.0	0.0	-3.597122599785507e-13	-55.550300333333375	-0.09186	107.27247033333333	-0.09719999999999997	0.0	-1e-05	-0.41085	0.0023999999994439095	0.0	53.84411033333339	-9.999999999805304e-06	-0.40378	-0.33884	-112.43714366666667	-0.102682	63.03268933333309	-59.74389933333302	-0.04131	0.0477499999999995	0.0	-0.10449	0.0	110.92727333333332	0.0	1.7053025658242404e-13	-0.18954	-0.17677999999999994	-0.08040999999999938	-0.001999999999981704	1.762900000000365	0.0	0.0	0.0	-0.08262	-1.2541009999999722	-0.00019999999999940204	-0.09719999999999997	-1e-06	-0.18381	2.7755575615628914e-16	-1e-05	-0.017275999999999958	-110.94185333333333	-0.06804	-0.13050199999999967
2163	0.0	0.0	0.0	0.0	-56.41709033333332	0.0	-3.335813	-0.09719999999999997	-0.41085	-1e-05	0.0	0.002399999999999909	0.0	54.30005033333334	-9.999999999805304e-06	-0.40378	-0.33884	-112.93817366666667	-0.102682	63.39676933333333	51.47342400000029	-0.04131	0.0477499999999995	0.0	-0.10449	0.0	0.0	-0.09186	111.26241333333333	-0.18954	-0.17677999999999994	-0.08040999999999938	-0.00199999999998126	1.7629000000000081	0.0	0.0	0.0	-0.08262	-1.2541010000000767	-0.00019999999999940204	-0.09719999999999997	-1e-06	-0.18381	0.0	-1e-05	-0.017275999999999958	-0.01458	-0.06804	-0.13050199999999967
2295	0.0	0.0	0.0	0.0	1.8	0.0	-1.2	0.0	1.2	0.0	-1.2	0.0	0.0	-0.6000000000000001	0.0	0.0	0.0	0.0	0.0	-0.6000000000000001	0.6000000000000003	0.0	0.0	0.0	0.0	0.0	0.0	0.0	1.2	0.0	0.0	0.0	0.0	0.0	0.0	0.0	0.0	0.0	0.0	0.0	0.0	0.0	0.0	0.0	0.0	0.0	0.0	0.0	0.0
2357	0.0	0.0	0.0	-3.455014052633487e-13	-56.508950333333395	-0.09186	107.95722033333334	-0.09719999999999997	-0.41085	-1e-05	0.0	0.0023999999994581203	0.0	54.39191033333341	-9.999999999805304e-06	-0.40378	-0.33884	-113.12189366666667	-0.102682	63.5804893333331	51.32032400000026	-111.24248333333334	0.0477499999999995	0.0	-0.10449	111.20117333333333	0.0	0.0	1.5631940186722204e-13	-0.18954	-0.17677999999999994	-0.08040999999999938	-0.001999999999981704	1.762900000000365	0.0	0.0	0.0	-0.08262	-1.254100999999958	-0.00019999999999940204	-0.09719999999999997	-1e-06	-0.18381	3.0531133177191805e-16	-1e-05	-0.017275999999999958	-0.01458	-0.06804	-0.13050199999999967
2635	0.0	0.0	0.0	0.0	21.219385333333342	-0.09186	-3.243953	-0.09719999999999997	-0.41085	-1e-05	0.0	0.1329019999999999	0.0	-23.33642533333332	-9.999999999805304e-06	-0.40378	-0.33884	-4.2761233333333335	-0.102682	32.463054666666814	20.07238733333345	-0.04131	0.0477499999999995	0.0	-0.10449	0.0	0.0	0.0	2.355403000000001	-0.18954	-0.17677999999999994	-0.08040999999999938	-0.001999999999967493	1.7629000000000066	-23.3054505	-0.130502	0.0	-0.08262	-1.2541010000002686	-0.00019999999999940204	-0.09719999999999997	-1e-06	-0.18381	3.0531133177191805e-16	-1e-05	-0.017275999999999958	-0.01458	-0.06804	0.0
2690	111.20117333333333	0.0	0.0	0.0	-56.50895033333336	-0.09186	107.95722033333334	-0.09719999999999997	-0.41085	-1e-05	0.0	0.002399999999999909	0.0	54.39191033333338	-9.999999999805304e-06	-0.40378	-0.33884	-113.12189366666667	-0.102682	63.580489333333276	51.32032400000004	-0.04131	0.0477499999999995	0.0	-0.10449	0.0	0.0	0.0	0.0	-111.39071333333334	-0.17677999999999994	-0.08040999999999938	-0.001999999999981704	1.7629000000000197	0.0	0.0	0.0	-0.08262	-1.2541009999998778	-0.00019999999999940204	-0.09719999999999997	-1e-06	-0.18381	3.0531133177191805e-16	-1e-05	-0.017275999999999958	-0.01458	-0.06804	-0.13050199999999967
2779	0.0	0.0	3.3248029999999997	0.0	161.8868096666668	-0.09186	0.0	-0.09719999999999997	-0.4378	-1e-05	0.0	0.0023999999999455846	-0.026949999999973766	-164.00384966666675	-9.999999999801834e-06	-0.40378	-0.31189	-4.104986666666667	0.0	-154.9449026666671	160.94604566666777	-0.04131	0.047749999999894044	0.0	-0.10449	0.0	0.0	-0.102682	326.90789500000005	-0.18954	-0.17677999999999994	-0.05345999999999941	-0.002000000000000668	329.5375130000003	0.0	0.0	0.0	-0.08262	-1.2541009999999724	-0.0001999999999737767	-0.09719999999999997	-1e-06	-327.980255	0.0	-1e-05	-0.017275999999999958	-0.01458	-3.392843	-0.13050199999999967
2813	0.0	0.0	0.0	0.0	21.34162580952385	-0.09186	-3.243953	-0.09719999999999997	-0.41085	-1e-05	0.0	0.13290199999998517	0.0	-23.458665809523797	-9.999999999805304e-06	-0.40378	-0.33884	-4.104986666666667	0.0	32.414158476190465	20.29730980952386	-0.04131	0.0477499999999995	0.0	-0.10449	0.0	0.0	-0.102682	2.355403000000001	-0.18954	-0.17677999999999994	-0.08040999999999938	-0.0020000000000024443	1.6602179999999709	-23.393463642857142	-0.130502	0.0	-0.08262	-1.254101000000021	-0.00019999999999941592	-0.09719999999999997	-1e-06	-0.18381	0.0	-1e-05	-0.017275999999999958	-0.01458	-0.06804	0.0
2987	0.0	0.0	0.0	0.0	-1.0000000000000004	0.0	0.0	0.0	0.0	0.0	0.0	0.0	0.0	1.0000000000000004	0.0	0.0	0.0	-2.0	0.0	1.0000000000000004	0.9999999999999996	0.0	0.0	0.0	0.0	0.0	0.0	0.0	2.0	0.0	0.0	0.0	0.0	0.0	0.0	0.0	0.0	0.0	1.3322676295501878e-15	0.0	0.0	0.0	0.0	0.0	0.0	0.0	0.0	0.0	0.0
3442	0.0	0.0	0.0	0.0	-0.9083636666666532	-0.09186	52.35663366666667	-0.09719999999999997	-56.01143666666667	-1e-05	0.0	0.002399999999999909	0.0	-1.208676333333325	-9.999999999805304e-06	-0.40378	-0.33884	-57.521307	-0.102682	63.58048933333339	51.32032400000002	-0.04131	0.0477499999999995	0.0	-0.10449	0.0	0.0	0.0	0.0	-0.18954	-0.17677999999999994	-0.08040999999999938	-0.0020000000000024443	1.7629000000000268	0.0	0.0	0.0	-0.08262	-1.2541010000000625	-0.00019999999999940204	-0.09719999999999997	-1e-06	-0.18381	55.60058666666669	-1e-05	-0.017275999999999958	-0.01458	-0.06804	-0.13050199999999967
3614	0.0	0.0	0.0	0.0	164.1033449999998	-0.09186	0.0	-0.09719999999999997	-0.4378	-1e-05	0.0	1.664801499999791	-0.02694999999998176	-166.22038499999974	-9.999999999801834e-06	-0.40378	-0.31189	-4.6591205	0.0	-155.4990365000001	163.16258100000076	-0.04131	0.047749999999894044	0.0	-0.10449	0.0	0.0	-0.102682	335.21990249999936	-0.18954	-0.17677999999999994	-0.05345999999999941	-0.0019999999999997797	334.5247174999995	0.0	0.0	0.0	-0.08262	-1.2541009999998947	-0.00019999999998177032	-0.09719999999999997	-1e-06	-336.2922625	0.0	-1e-05	-0.017275999999999958	-0.01458	-0.06804	-0.13050199999999967
4434	0.0	0.0	0.0	0.0	20.28465107142854	-0.09186	-0.88855	-0.09719999999999997	-0.41085	-1e-05	0.0	1.180101499999962	0.0	-22.401691071428488	-9.999999999805304e-06	-0.40378	-0.33884	-4.6686905	-0.102682	35.453992071428594	19.268155071428684	-0.04131	0.0477499999999995	0.0	-0.10449	0.0	0.0	0.0	1.6653345369377348e-16	-0.18954	-0.17677999999999994	-0.08040999999999938	-0.001999999999967493	-0.5925030000000021	-23.744701321428572	0.0	0.0	-0.08262	-1.2541010000000825	-0.00019999999999940204	-0.09719999999999997	-1e-06	-0.18381	3.0531133177191805e-16	-1e-05	-0.017275999999999958	-0.01458	-0.06804	-0.13050199999999967
4891	0.0	111.70173466666665	0.0	0.0	-56.64415366666662	-0.09186	108.37693166666666	-0.09719999999999997	-0.4378	-1e-05	0.0	111.70413466666668	-0.02695000000000041	54.527113666666665	-9.999999999801834e-06	-0.40378	-0.31189	-113.37046833333333	0.0	63.58606066666661	-60.0211706666669	-0.04131	0.047749999999999876	0.0	-111.80622466666667	0.0	0.0	-0.102682	0.0	-0.18954	-0.17677999999999994	-0.05345999999999941	-0.0020000000000095497	1.7410680000000183	0.0	0.0	0.0	-0.08262	-1.2541010000000405	-0.00020000000000042206	-0.09719999999999997	-1e-06	-0.18381	0.0	-1e-05	-0.017275999999999958	-0.01458	-0.06804	-0.13050199999999967
[truncated: 3 more columns]
