# Supplementary material for: Understanding FBA Solutions under Multiple Nutrient Limitations
Source: Metabolites. 2021 Apr 21;11(5):257. doi: 10.3390/metabo11050257 (PMC8143296; doi:10.3390/metabo11050257)
Supplement: Supplementary file 1 [file metabolites-11-00257-s001.zip › Results/MG1363_20190628_2/EFM_yield_analysis/FBA_adjusted/efms_corresponding_to_hide_ecmsactive_network_with_hidden_metabolites.csv]

	R_CTPS1	R_GLCpts	R_NH3t	R_PRPPS	R_CPSS_LLA	R_ADCS	R_ASNN	R_EX_2phetoh_e	R_3OAR140	R_THMabc	R_EX_asn__L_e	R_OIVD3	R_ADCL	R_RHCYS	R_PMEVK	R_DHQTi	R_UAAGLS1_1	R_TRPt2r	R_3HAD40	R_HPPK	R_SERTRS_1	R_NNATr	R_EAR100x	R_PRASCSi	R_SHK3Dr	R_SERD_L	R_PRAGSr	R_CHORS	R_PTALEU	R_DASYN_LLA	R_3HAD180	R_THRTRS_1	R_ILETRS_1	R_3HAD100	R_EX_3mb_e	R_PTAVAL	R_ALCD25xi	R_ALAR	R_3OAS100	R_ETOHt	R_METGL	R_DAGK_LLA	R_LYSt2r	R_G5SADs	R_KARA1	R_3OAR180	R_ACHBS	R_EX_gly_e	R_biomass_LLA
119	0.102800002	70.27770033	-0.02368	0.423044005	0.0064	1.00E-05	0	0	0.121800023	1.00E-05	-0.197447	31.97694933	1.00E-05	0.015834003	0.0022	1.00E-05	0.119	0.033608	0.121800023	1.00E-05	0.247859	0.002	0.121800023	0.23003	1.00E-05	0	0.23003	1.00E-05	0	0.275000052	0.070644013	0.277266	0.243658	0.121800023	0	0	0	0.328000012	0.121800023	0	2.43E-08	0.214100042	0.355556001	0.180643	0	0.070644013	32.22060733	0	1
1740	0.102800002	33.07557433	-0.02368	0.423044006	0.0064	1.00E-05	0	0	0.121800023	1.00E-05	-0.197447	0	1.00E-05	0.015834003	0.0022	1.00E-05	0.119	0.033608	0.121800023	1.00E-05	0.247859	0.002	0.121800023	0.230030001	1.00E-05	1.001896999	0.230030001	1.00E-05	0	0.275000052	0.070644013	0.277266	0.243658	0.121800023	0	0	0	0.328000012	0.121800023	0	0	0.214100042	0.355556001	0.180643	0	0.070644013	0.243658	0	1
2866	0.1028	106.577518	-220.529511	0.423044	0.0064	1.00E-05	0	0	0.1218	1.00E-05	-0.197447	105.0028415	1.00E-05	0.015834	0.0022	1.00E-05	0.119	0.033608	0.1218	1.00E-05	0.247859	0.002	0.1218	0.23003	1.00E-05	1.001897	0.23003	1.00E-05	0	0.275	0.070644	0.277266	0.243658	0.1218	0	0	0	0.328	0.1218	0	0	0.2141	0.355556	0.180643	0	0.070644	105.2464995	0	1
3792	0	1	0	0	0	0	0	0	0	0	0	0	0	0	0	0	0	0	0	0	0	0	0	0	0	1	0	0	0	0	0	0	0	0	0	0	0	0	0	0	0	0	0	0	0	0	0	-1	0
4210	0	0.5	-1	0	0	0	0	0	0	0	0	0	0	0	0	0	0	0	0	0	0	0	0	0	0	0	0	0	0	0	0	0	0	0	0	0	0	0	0	0	0	0	0	0	0	0	0	0	0
4750	0	0.5	0	0	0	0	0	0	0	0	0	0	0	0	0	0	0	0	0	0	0	0	0	0	0	1	0	0	0	0	0	0	0	0	0	0	0	0	0	0	0	0	0	0	0	0	0	0	0
10073	0	4	-1	0	0	0	0	0	0	0	0	5	0	0	0	0	0	0	0	0	0	0	0	0	0	0	0	0	0	0	0	0	0	0	0	0	0	0	0	-3	0	0	0	0	0	0	2	0	0
10651	0.102800002	33.43261283	-0.02368	0.423044006	0.0064	1.00E-05	0.714077	0	0.121800023	1.00E-05	-0.911524	0	1.00E-05	0.015834003	0.0022	1.00E-05	0.119	0.033608	0.121800023	1.00E-05	0.247859	0.002	0.121800023	0.230030001	1.00E-05	1.001896999	0.230030001	1.00E-05	0	0.275000052	0.070644013	0.277266	0.243658	0.121800023	0	3.12E-07	0	0.328000012	0.121800023	-3.17E-07	0	0.214100042	0.355556001	0.180643	0	0.070644013	0.243658	0	1
11090	0	1.5	0	0	0	0	0	0	0	0	0	0	0	0	0	0	0	0	0	0	0	0	0	0	0	0	0	0	0	0	0	0	0	0	0	0	0	0	0	0	0	0	0	1	0	0	0	0	0
11159	0	3.5	0	0	0	0	0	0	0	0	0	4	0	0	0	0	0	0	0	0	0	0	0	0	0	0	0	0	0	0	0	0	0	0	0	0	0	0	0	0	4	0	0	1	0	0	4	0	0
11316	0.1028	103.126603	-106.054397	0.423044	0.0064	1.00E-05	0	0	0.1218	1.00E-05	-0.197447	48.4014005	1.00E-05	0.015834	0.0022	1.00E-05	0.119	0.033608	0.1218	1.00E-05	0.247859	0.002	0.1218	0.23003	1.00E-05	0	0.23003	1.00E-05	0	0.275	0.070644	0.277266	0.243658	0.1218	0	0	0	0.328	0.1218	0	0	0.2141	0.355556	0.180643	0	0.070644	48.6450585	0	1
12070	0.102800002	34.88748833	-1.025576997	0.423044005	0.0064	1.00E-05	0	0	0.121800023	1.00E-05	-0.197447	33.31281187	1.00E-05	0.015834003	0.0022	1.00E-05	0.119	0.033608	0.121800023	1.00E-05	0.247859	0.002	0.121800023	0.23003	1.00E-05	0	0.23003	1.00E-05	0	0.275000052	0.070644013	0.277266	0.243658	0.121800023	0	0	0	0.328000012	0.121800023	0	0	0.214100042	0.355556001	0.180643	0	0.070644013	33.55646987	0	1
13033	0	3.5	0	0	0	0	0	0	0	0	0	6	0	0	0	0	0	0	0	0	0	0	0	0	0	1	0	0	0	0	0	0	0	0	0	0	0	0	0	-3	0	0	0	0	0	0	0	-1	0
13189	0	0.5	0	0	0	0	0	0	0	0	0	0	0	0	0	0	0	0	0	0	0	0	0	0	0	0	0	0	0	0	0	0	0	0	0	0	0	0	0	0	0	0	0	0	0	0	0	0	0
13190	0.102800002	23.96060375	-0.02368	0.423044005	0.0064	1.00E-05	0	0	0.121800023	1.00E-05	-0.197447	4.340947942	1.00E-05	0.015834003	0.0022	1.00E-05	0.119	0.033608	0.121800023	1.00E-05	0.247859	0.002	0.121800023	0.23003	1.00E-05	0	0.23003	1.00E-05	0	0.275000052	0.070644013	0.277266	0.243658	0.121800023	0	0	0	0.328000012	0.121800023	-17.90981164	0	0.214100042	0.355556001	0.180643	0	0.070644013	4.584605943	0	1
13383	0	2	0	0	0	0	0	0	0	0	0	2	0	0	0	0	0	0	0	0	0	0	0	0	0	0	0	0	0	0	0	0	0	0	0	0	0	0	0	-1	0	0	0	0	0	0	2	0	0
[truncated: 312 more columns]
