# Supplementary material for: Understanding FBA Solutions under Multiple Nutrient Limitations
Source: Metabolites. 2021 Apr 21;11(5):257. doi: 10.3390/metabo11050257 (PMC8143296; doi:10.3390/metabo11050257)
Supplement: Supplementary file 1 [file metabolites-11-00257-s001.zip › Results/MG1363_20190628_2/EFM_yield_analysis/FBA_adjusted/full_ecms_corresponding_to_hide_ecmsactive_network_with_hidden_metabolites.csv]

	M_2h3mb_e	M_2mbald_e	M_2mpa_e	M_2phetoh_e	M_3mb_e	M_ac_e	M_akg_e	M_ala__D_e	M_ala__L_e	M_arg__L_e	M_asn__L_e	M_asp__L_e	M_ch4s_e	M_citr__L_e	M_co2_e	M_cys__L_e	M_etoh_e	M_for_e	M_gcald_e	M_glc__D_e	M_gln__L_e	M_gly_e	M_h2o_e	M_h2s_e	M_h_e	M_his__L_e	M_ile__L_e	M_lac__L_e	M_leu__L_e	M_lys__L_e	M_met__L_e	M_nac_e	M_nh3_e	M_nh4_e	M_o2_e	M_orn_e	M_phe__L_e	M_pi_e	M_pnto__R_e	M_pro__L_e	M_pyr_e	M_ser__L_e	M_succ_e	M_thm_e	M_thr__L_e	M_trp__L_e	M_tyr__L_e	M_val__L_e	objective
119	0.0	31.97694932829302	0.0	0.0	0.0	73.45214932991884	0.0	0.0	177.80646236109746	-0.176442	-0.197447	0.0	2.431298895544387e-08	0.0	138.38743118102386	-148.11224466666667	0.0	0.0	1.0000000000010001e-05	-70.27770033333333	-0.761763	0.0	0.0	147.92202966960767	73.93742865150782	-0.075618000018	0.0	0.0	-0.36968800008799996	-0.35555600105599994	-0.09985402732298897	-0.0020000000000000018	0.02368000032	0.0	0.0	0.0	-0.16804000004	-0.6894200568019997	-0.00019999999999975593	0.0	0.0	-0.725748	0.357284	-1e-05	-32.49787330410403	-0.033608000007999995	-0.12603000002999998	-0.30667300007299997	1.0
1740	0.0	0.0	0.0	0.0	0.0	0.0	0.0	0.0	-0.36070802005398883	-0.176442	-0.197447	-0.714077	0.0	0.0	1.695460192220995	-0.206049	0.0	0.0	1.0000000000010001e-05	-33.075574333333336	-0.761763	0.0	10.500147940523437	0.015834002990000016	62.772998700447204	-0.075618000018	0.0	63.0017953681987	-0.36968800008799996	-0.35555600105599994	-0.09985400301000001	-0.0020000000000000018	0.02368000032	0.0	0.0	0.0	-0.16804000004	-0.6894196782264271	-0.00019999995100000723	0.0	0.0	-1.727645	0.357284	-1e-05	-0.520924000124	-0.033608000007999995	-0.12603000002999998	-0.30667300007299997	1.0
2866	-1.9895196601282805e-13	105.00284150000003	0.0	0.0	0.0	1.0408340855860843e-17	0.0	0.0	104.64213349999987	-220.682273	-0.197447	-0.714077	0.0	220.505831	211.701143	-0.206049	0.0	0.0	9.999999999982245e-06	-106.577518	-0.761763	0.0	-2.1010970741031088e-14	0.01583400000000067	220.27703399999984	-0.07561799999999996	0.0	0.0	-0.36968799999999985	-0.3555559999999999	-0.09985399999999961	-0.002000000000000224	220.529511	0.0	0.0	0.0	-0.16803999999999994	-0.6894199999999628	-0.00019999999999975593	0.0	0.0	-1.727645	0.357284	-1e-05	-105.52376550000002	-0.033607999999999985	-0.12602999999999995	-0.3066729999998009	1.0
3792	0.0	0.0	0.0	0.0	0.0	2.0	0.0	0.0	1.0	0.0	0.0	0.0	0.0	0.0	0.0	0.0	0.0	1.0	0.0	-1.0	0.0	-1.0	0.0	0.0	3.0	0.0	0.0	0.0	0.0	0.0	0.0	0.0	0.0	0.0	0.0	0.0	0.0	0.0	0.0	0.0	0.0	0.0	0.0	0.0	0.0	0.0	0.0	0.0	0.0
4210	0.0	0.0	0.0	0.0	0.0	1.0	0.0	0.0	0.0	-1.0	0.0	0.0	0.0	1.0	1.0	0.0	0.0	0.0	0.0	-0.5	0.0	0.0	0.0	0.0	2.000000000000001	0.0	0.0	0.0	0.0	0.0	0.0	0.0	1.0	0.0	-1.0	0.0	0.0	0.0	0.0	0.0	0.0	0.0	0.0	0.0	0.0	0.0	0.0	0.0	0.0
4750	0.0	0.0	0.0	0.0	0.0	1.0	0.0	0.0	1.0	0.0	0.0	0.0	0.0	0.0	0.0	0.0	0.0	1.0	0.0	-0.5	0.0	0.0	0.0	0.0	2.0	0.0	0.0	0.0	0.0	0.0	0.0	0.0	0.0	0.0	0.0	0.0	0.0	0.0	0.0	0.0	0.0	-1.0	0.0	0.0	0.0	0.0	0.0	0.0	0.0
10073	0.0	5.000000000000002	0.0	0.0	0.0	0.0	0.0	0.0	2.9999999999999982	-1.0	0.0	0.0	0.0	0.0	8.000000000000004	0.0	3.0	3.0	0.0	-4.0	0.0	0.0	3.552713678800501e-15	0.0	-3.9968028886505635e-15	0.0	-3.0	0.0	0.0	0.0	0.0	0.0	1.0	3.0	0.0	1.0	0.0	0.0	0.0	0.0	0.0	0.0	0.0	0.0	-2.0000000000000018	0.0	0.0	0.0	0.0
10651	-3.120461407046804e-07	0.0	3.120461407046804e-07	0.0	0.0	0.0	0.0	0.0	0.35336897985201066	-0.176442	-0.911524	0.0	0.0	0.0	1.695460504220136	-0.206049	3.172361224823561e-07	0.0	1.0000000000010001e-05	-33.43261283333333	-0.761763	0.0	10.500148008103832	0.015834002990000016	63.48707531048772	-0.075618000018	0.0	63.00179536824568	-0.36968800008799996	-0.35555600105599994	-0.09985400301000001	-0.0020000000000000018	0.02368000032	0.0	0.0	0.0	-0.16804000004	-0.6894197406168407	-0.00019999995100000723	0.0	0.0	-1.727645	0.357284	-1e-05	-0.520924000124	-0.033608000007999995	-0.12603000002999998	-0.30667300007299997	1.0
11090	0.0	0.0	0.0	0.0	0.0	2.0	0.0	0.0	1.0	0.0	0.0	0.0	0.0	0.0	0.0	0.0	0.0	2.0	0.0	-1.5	-1.0	0.0	0.0	0.0	4.0	0.0	0.0	0.0	0.0	0.0	0.0	0.0	0.0	0.0	0.0	0.0	0.0	0.0	0.0	1.0	0.0	0.0	0.0	0.0	0.0	0.0	0.0	0.0	0.0
11159	0.0	4.0	0.0	0.0	0.0	2.0	0.0	0.0	1.0	0.0	0.0	0.0	4.0	0.0	8.0	0.0	0.0	2.0	0.0	-3.5	-1.0	0.0	0.0	0.0	0.0	0.0	0.0	0.0	0.0	0.0	-4.0	0.0	0.0	4.0	0.0	0.0	0.0	0.0	0.0	1.0	0.0	0.0	0.0	0.0	0.0	0.0	0.0	0.0	0.0
11316	3.836930773104541e-13	48.40140049999988	0.0	0.0	0.0	106.30105200000004	0.0	0.0	47.03879550000034	-0.176442	-0.197447	-106.744794	0.0	0.0	97.22602899999974	-0.206049	0.0	107.573284	9.999999999982245e-06	-103.126603	-0.761763	0.0	-1.1796119636642288e-14	0.01583400000000067	319.67625599999985	-0.07561799999999996	0.0	0.0	-0.36968799999999985	-0.3555559999999999	-0.09985399999999961	-0.001999999999995339	106.05439699999998	0.0	0.0	0.0	-0.16803999999999994	-0.6894200000002861	-0.00019999999999975593	0.0	0.0	-0.725748	106.388001	-1e-05	-48.92232449999988	-0.033607999999999985	-0.12602999999999995	-0.30667300000038356	1.0
12070	0.0	33.312811867032735	0.0	0.0	0.0	3.58933810673534e-07	0.0	0.0	30.234232855019734	-0.176442	-0.197447	0.0	0.0	0.0	66.60511029096328	-0.206049	0.0	0.0	1.0000000000010001e-05	-34.88748833333333	-0.761763	0.0	76.12387469068567	0.015834002990000016	2.4890735671871687	-0.075618000018	0.0	0.0	-0.36968800008799996	-0.35555600105599994	-0.09985400301000001	-0.002000000000000224	1.0255769968750013	0.0	0.0	0.0	-0.16804000004	-0.6894200567039945	-0.00019999995100000723	0.0	0.0	-0.725748	1.359181	-1e-05	-33.83373586715673	-0.033608000007999995	-0.12603000002999998	-0.30667300007299997	1.0
13033	0.0	6.0	0.0	0.0	0.0	0.0	0.0	0.0	6.0	0.0	0.0	0.0	0.0	0.0	6.0	-1.0	3.0	2.0	0.0	-3.5	0.0	-1.0	0.0	1.0	0.0	0.0	-6.0	0.0	0.0	0.0	0.0	0.0	0.0	2.0	0.0	0.0	0.0	0.0	0.0	0.0	0.0	0.0	0.0	0.0	0.0	0.0	0.0	0.0	0.0
13189	0.0	0.0	0.0	0.0	0.0	0.0	0.0	0.0	0.0	0.0	0.0	0.0	0.0	0.0	0.0	0.0	0.0	0.0	0.0	-0.5	0.0	0.0	0.0	0.0	1.0	0.0	0.0	1.0	0.0	0.0	0.0	0.0	0.0	0.0	0.0	0.0	0.0	0.0	0.0	0.0	0.0	0.0	0.0	0.0	0.0	0.0	0.0	0.0	0.0
13190	-1.5510376982774687e-07	4.340947942490557	0.0	0.0	0.0	18.180146829866832	0.0	0.0	2.2642657719287884	-0.176442	-0.197447	0.0	0.0	0.0	8.391046884488118	-0.206049	17.90981164178783	37.36219066666666	1.0000000000010001e-05	-23.96060375	-0.761763	0.0	0.0	0.015834002990000016	56.02761765204197	-0.075618000018	0.0	0.0	-0.36968800008799996	-0.35555600105599994	-0.09985400301000001	-0.0020000000000000018	0.02368000032	0.0	0.0	0.0	-0.16804000004	-0.6894196860357098	-0.00019999995100000723	0.0	0.0	-0.725748	0.357284	-1e-05	-4.861871942614556	-0.033608000007999995	-0.12603000002999998	-0.30667284496923014	1.0
13383	0.0	2.0	0.0	0.0	0.0	0.0	0.0	0.0	0.0	0.0	0.0	0.0	0.0	0.0	4.0	0.0	1.0	1.0	0.0	-2.0	0.0	0.0	2.0	0.0	0.0	0.0	0.0	0.0	0.0	0.0	0.0	0.0	0.0	2.0	0.0	0.0	0.0	0.0	0.0	0.0	1.0	0.0	0.0	0.0	-2.0	0.0	0.0	0.0	0.0
